# Supplementary material for: Schedule and magnitude of reproductive investment under immune trade-offs explains sex differences in immunity
Source: Nat Commun. 2018 Oct 22;9:4391. doi: 10.1038/s41467-018-06793-y (PMC6197210; doi:10.1038/s41467-018-06793-y)
Supplement: Supplementary file 4 — Supplementary Data 1 [file 41467_2018_6793_MOESM4_ESM.txt]

##################################################################################################################################################
## Code from Metcalf & Graham
##
## i) express survival mortality hazard as a function of specificity (/sensitivity as they are linked by a trade-off);
## ii) obtain derivative to identify optimal;
## iii) make matrix from which to extract 'sensitivities' in terms of change lambda
## iv) write out the run of scenarios to explore

## To see results run 'Figure1.landscapeSens()' or other functions starting with FigureXX
##
## Note that code and analysis is geared around 'specificity' for consistency with previous work (Metcalf, Tate & Graham, 2017,
## Nature Ecology and Evolution) but results are discussed in terms of 'sensitivity' as this is more intuitive. Conversion between the two
## is straightforward, with    se = 1-exp(-gamma*(1-sp))
##
##################################################################################################################################################


##' Survival at age x as a function of specificity and other parameters
##'
##' @param mu.b background mortality hazard
##' @param mu.i immunopathology hazard
##' @param mu.d disease hazard
##' @param mu.di immunopathology and disease hazard
##' @param sp specificity
##' @param gamma parameter governing the efficiency of discrimination (high values indicate more discrimination)
##' @param ix probability of infection
##'
##' @return numeric
##'
sx <- function(mu.b,mu.i,mu.d,mu.di,sp=0.5, gamma=4, ix=0){
	exp(-(mu.b+
              mu.i*(1-sp)*(1-ix)+
              mu.d*exp(-gamma*(1-sp))*ix+
              mu.di*(1-exp(-gamma*(1-sp)))*ix))
}

##' Derivative of survival at age x as a function of specificity and other parameters
##'
##' @param mu.b background mortality hazard
##' @param mu.i immunopathology hazard
##' @param mu.d disease hazard
##' @param mu.di immunopathology and disease hazard
##' @param sp specificity
##' @param gamma parameter governing the efficiency of discrimination (high values indicate more discrimination)
##' @param ix probability of infection
##'
##' @return numeric
##'
sx.prime <- function(mu.b,mu.i,mu.d,mu.di,sp=0.5, gamma=4, ix=0){
	sx(mu.b=mu.b,mu.i=mu.i,mu.d=mu.d,mu.di=mu.di,sp=sp, gamma=gamma, ix=ix)*
		((1-ix)*mu.i-
                 gamma*ix*mu.d*exp(-gamma*(1-sp))+
                 gamma*ix*mu.di*exp(-gamma*(1-sp)))
}

##' Optimal specificity for a particular age
##'
##' @param mu.b background mortality hazard
##' @param mu.i immunopathology hazard
##' @param mu.d disease hazard
##' @param mu.di immunopathology and disease hazard
##' @param gamma parameter governing the efficiency of discrimination (high values indicate more discrimination)
##' @param ix probability of infection
##'
##' @return numeric
sx.max <- function(mu.b,mu.i,mu.d,mu.di,gamma=4, ix=0){
	1+(1/gamma)*(log(mu.i/(mu.d-mu.di))+log(1/gamma)+log((1-ix)/ix))
}


##' Survivorship at age x, i.e., the product of survival at every age up to that age.
##'
##' @param mu.b background mortality hazard
##' @param mu.i immunopathology hazard
##' @param mu.d disease hazard
##' @param mu.di immunopathology and disease hazard
##' @param sp specificity
##' @param gamma parameter governing the efficiency of discrimination (high values indicate more discrimination)
##' @param ix vector of probability of infection at every age, here taking 60 age classes
##'
##' @return vector
##'
lx <- function(mu.b,mu.i,mu.d,sp=0.5, gamma=4, ix=rep(0,60)) {
	prod(sx(mu.b=mu.b,mu.i=mu.i,mu.d=mu.d,sp=sp, gamma=gamma, ix=ix))
}


##' Derivative of survival at age x as a function of mu.d [here taking  mu.i=exp(-eta*mu.d) and mu.di=rho*mu.i, see methods]
##'
##' @param mu.b background mortality hazard
##' @param mu.d disease hazard
##' @param sp specificity
##' @param eta parameter governing trade-off relationship between mu.d and mu.i
##' @param rho parameter governing magnitude of immunopathology during infection
##' @param gamma parameter governing the efficiency of discrimination (high values indicate more discrimination)
##' @param ix probability of infection
##'
##' @return numeric
##'
sx.prime.mu.d <- function(mu.b,mu.d,sp,eta=30,rho=0.01,gamma=4, ix=0){
    sx(mu.b=mu.b,mu.i=exp(-eta*mu.d),mu.d=mu.d,mu.di=rho*exp(-eta*mu.d),sp=sp, gamma=gamma, ix=ix)*
        (eta*(1-ix)*(1-sp)*exp(-eta*mu.d)-
         ix*exp(-gamma*(1-sp))+
         eta*ix*rho*(1-exp(-gamma*(1-sp)))*exp(-eta*mu.d))

}
##' Optimal specificity for a particular age for mu.d
##'
##' @param mu.b background mortality hazard
##' @param sp specificity
##' @param eta parameter governing trade-off relationship between mu.d and mu.i
##' @param rho parameter governing magnitude of immunopathology during infection
##' @param gamma parameter governing the efficiency of discrimination (high values indicate more discrimination)
##' @param ix probability of infection
##'
##' @return numeric
##'

sx.max.mu.d <- function(mu.b,sp,eta=30,rho=0.01,gamma=4, ix=0){
	(1/eta)*(log(eta)+
               log((1-ix)*(1-sp) +ix*rho*(1-exp(-gamma*(1-sp))))-
               log(ix*exp(-gamma*(1-sp))))
}


##' Make a Leslie matrix encompassing this probability of survival at every age
##' and with a chosen survival age trajectory
##'
##' @param mu.b background mortality hazard
##' @param mu.i immunopathology hazard
##' @param mu.d disease hazard
##' @param mu.di immunopathology and disease hazard
##' @param sp specificity
##' @param gamma parameter governing the efficiency of discrimination (high values indicate more discrimination)
##' @param ix a vector defining the probability of infection at each age - and note that its length defines the number of age classes
##' @param f.b a vector of fertility at every age, which should be the same length as ix
##'
##' @return list containing three vectors, survival only, fertility only, and the sum
##'
makeMat <- function(mu.b,mu.i,mu.d,mu.di,sp=0.5, gamma, ix, f.b) {

	nage <- length(ix)
	U <- F <- matrix(0,nage,nage)
	F[1,] <- f.b

	psurv <- sx(mu.b=mu.b,mu.i=mu.i,mu.d=mu.d,mu.di=mu.di,sp=sp, gamma=gamma, ix=ix)
	U[cbind(2:nage,1:(nage-1))] <- psurv[-length(psurv)]
	U[nage,nage] <- psurv[length(psurv)]

	return(list(U=U,F=F,M=U+F))

}


##' Sensitivity (and elasticitiy) of survival; as well as stable age and reproductive value from the Leslie matrix
##'
##' @param A - a matrix including both survival and fertiltiy transitions
##'
##' @return list

survivalSens <- function(A){


    lambda <- eigen(A)$values[1]

    w <- Re(eigen(A)$vectors[, 1])
    v <- Re(eigen(t(A))$vectors[, 1])
    vw <- sum(v * w)  #the scalar product
    s <- outer(v, w)
    s <- s/vw

    s[A == 0] <- 0  ## set the 0s in matrix to 0
    s[1,] <- 0      ## set to 0s for fertility matrix transitions to just get survival

    e <- s * A/lambda

    return(list(sensitivities = colSums(s), ##since 0s except in relevant col this should work
                elasticities = colSums(e),
                stable.age = w/sum(w), repro.value = v/v[1]))

}


##' Sensitivity (and elasticitiy) of fertility; as well as stable age and reproductive value
##'
##' @param A - a matrix including both survival and fertiltiy transitions
##'
##' @return list

fertilitySens <- function(A){


    lambda <- eigen(A)$values[1]

    w <- Re(eigen(A)$vectors[, 1])
    v <- Re(eigen(t(A))$vectors[, 1])
    vw <- sum(v * w)  #the scalar product
    s <- outer(v, w)
    s <- s/vw

    s[A == 0] <- 0  ## set the 0s in matrix to 0
    s[2:nrow(s),] <- 0  ## set all of the matrix to zero, except first row to focus on fertiltiy

    e <- s * A/lambda

    return(list(sensitivities = colSums(s), ##since 0s except in relevant col this should work
                elasticities = colSums(e),
                stable.age = w/sum(w), repro.value = v/v[1]))

}


##' Define table of scenarios of interest underpinning Figure 3;
##'
##' @param sp specificity
##' @param gamma discrimination
##' @param nage number of age classes to model
##' @param age.maturity the age at which fertility begins
##'
##' @return list including relevant output for the different scenarios

scenarios <- function(sp=0.5, gamma=4,nage=40, age.maturity=5){

    # Storage
    lam <- rep(NA,6)
    opt.sp.age <- sens <- w <- v <- surv.age <- matrix(NA,6,nage)

    gamma <- 4
    se <- 1-exp(-gamma*(1-sp))

    #Flat fertility
    fert <- rep(0,nage)
    fert[age.maturity:nage] <- 1

    #Flat background mortality
    mu.b <- rep(1/60,nage)
    mu.i <- rep(0.05,nage)
    #mu.i <- rep(0.002,nage)
    #mu.d <- rep(0.2,nage)
    mu.d <- rep(1,nage)
    mu.di <- rep(0.001,nage)
    ix <- rep(0.02,nage)

    ## 1. Basline case
    M1 <- makeMat(mu.b=mu.b,mu.i=mu.i,mu.d=mu.d,mu.di=mu.di,sp=sp, gamma=gamma,
                  ix=ix, f.b=fert)
    svals <- survivalSens(M1$M)
    lam[1] <- Re(eigen(M1$M)$values[1])
    w[1,] <-svals$stable.age
    v[1,] <-svals$repro.value
    sens[1,] <- svals$sensitivities
    opt.sp.age[1,] <- sx.max(mu.b=mu.b,mu.i=mu.i,mu.d=mu.d,mu.di=mu.di, gamma=gamma, ix=ix)
    surv.age[1,] <- colSums(M1$U)

    #Add female risk during pregnancy
    mu.b[age.maturity:nage] <- mu.b[age.maturity:nage]*20#1.1

    ## 2. Female preg risk
    M1 <- makeMat(mu.b=mu.b,mu.i=mu.i,mu.d=mu.d,mu.di=mu.di,sp=sp, gamma=gamma,
                  ix=ix, f.b=fert)
    svals <- survivalSens(M1$M)
    lam[2] <- Re(eigen(M1$M)$values[1])
    w[2,] <-svals$stable.age
    v[2,] <-svals$repro.value
    sens[2,] <- svals$sensitivities
    opt.sp.age[2,] <- sx.max(mu.b=mu.b,mu.i=mu.i,mu.d=mu.d,mu.di=mu.di, gamma=gamma, ix=ix)
    surv.age[2,] <- colSums(M1$U)
    ## reset
     mu.b[age.maturity:nage] <- mu.b[1]


    #Add female risk infection during pregnancy
    ix[age.maturity:nage] <- ix[age.maturity:nage]*5#2

    ## 3. Female preg risk + risk infection higher
    M1 <- makeMat(mu.b=mu.b,mu.i=mu.i,mu.d=mu.d,mu.di=mu.di,sp=sp, gamma=gamma,
                  ix=ix, f.b=fert)
    svals <- survivalSens(M1$M)
    lam[3] <- Re(eigen(M1$M)$values[1])
    w[3,] <-svals$stable.age
    v[3,] <-svals$repro.value
    sens[3,] <- svals$sensitivities
    opt.sp.age[3,] <- sx.max(mu.b=mu.b,mu.i=mu.i,mu.d=mu.d,mu.di=mu.di, gamma=gamma, ix=ix)
    surv.age[3,] <- colSums(M1$U)
    ## reset
    ix[age.maturity:nage] <- ix[1]

    #Add female risk mortality during infection pregnancy
    mu.d[age.maturity:nage] <- mu.d[age.maturity:nage]*20#1.2

    ## 4. Female preg risk + risk infection higher + risk mort during infection higher
    M1 <- makeMat(mu.b=mu.b,mu.i=mu.i,mu.d=mu.d,mu.di=mu.di,sp=sp, gamma=gamma,
                  ix=ix, f.b=fert)
    svals <- survivalSens(M1$M)
    lam[4] <- Re(eigen(M1$M)$values[1])
    w[4,] <-svals$stable.age
    v[4,] <-svals$repro.value
    sens[4,] <- svals$sensitivities
    opt.sp.age[4,] <- sx.max(mu.b=mu.b,mu.i=mu.i,mu.d=mu.d, mu.di=mu.di,gamma=gamma, ix=ix)
    surv.age[4,] <- colSums(M1$U)
    ## reset
    mu.d[age.maturity:nage] <- mu.d[1]

    #Add female risk miscarriage (must decline with sensitivity)
    fert <- rep(0,nage)
    fert[age.maturity:nage] <- exp(-(0.1*se))

    ## 5. Female miscarriage
    M1 <- makeMat(mu.b=mu.b,mu.i=mu.i,mu.d=mu.d,mu.di=mu.di,sp=sp, gamma=gamma,
                  ix=ix, f.b=fert)
    svals <- survivalSens(M1$M)
    lam[5] <- Re(eigen(M1$M)$values[1])
    w[5,] <-svals$stable.age
    v[5,] <-svals$repro.value
    sens[5,] <- svals$sensitivities
    opt.sp.age[5,] <- sx.max(mu.b=mu.b,mu.i=mu.i,mu.d=mu.d,mu.di=mu.di, gamma=gamma, ix=ix)
    surv.age[5,] <- colSums(M1$U)

    #print(fert)

    #Add breeding monopoly
    fert <- rep(0,nage)
    fert[age.maturity:nage] <- seq(1,2,length=length(age.maturity:nage))
    #print(fert)

    ## 6. Female later breeding monopoly (removed the effect of miscarriage here)
     M1 <- makeMat(mu.b=mu.b,mu.i=mu.i,mu.d=mu.d,mu.di=mu.di,sp=sp, gamma=gamma,
                  ix=ix, f.b=fert)
    svals <- survivalSens(M1$M)
    lam[6] <- Re(eigen(M1$M)$values[1])
    w[6,] <-svals$stable.age
    v[6,] <-svals$repro.value
    sens[6,] <- svals$sensitivities
    opt.sp.age[6,] <- sx.max(mu.b=mu.b,mu.i=mu.i,mu.d=mu.d,mu.di=mu.di, gamma=gamma, ix=ix)
    surv.age[6,] <- colSums(M1$U)

    scenario.names  <- c("baseline","+ more mortality during pregnancy",  ## change mu.b
                         "+ more infection during pregnancy",             ## change ix
                         "+ more dangerous infection during pregnancy",   ## change mu.d
                         "+ risk miscarriage with se",                    ## change fert
                         "+ monopoly older") ##note last one cancels out miscarriage

    return(list(lam=lam,w=w,v=v, sens=sens,opt.sp.age=opt.sp.age,surv.age=surv.age,
                scenario.names=scenario.names))

}


##' Define table of scenarios of interest, but now allowing infection to vary (Figure S3 and Figure S4)
##'
##' @param ix age profiles of infection
##' @param fertility age profile fertility
##' @param sp specificity
##' @param gamma discrimination
##' @param nage number of age classes to model
##' @param age.maturity the age at which fertility begins
##'
##' @return list including relevant output for the different scenarios

scenarios.ix.vary <- function(ix=rep(0.1,40),fert=rep(1,40),
                              sp=0.5,gamma=4, nage=40, age.maturity=5){

    # Storage
    lam <- rep(NA,2)
    opt.sp.age <- sens <- w <- v <- surv.age <- matrix(NA,2,nage)

    # Get sens
    se <- 1-exp(-gamma*(1-sp))

    #Flat background mortality
    mu.b <- rep(1/60,nage)
    mu.i <- rep(0.05,nage)
    mu.d <- rep(1,nage)
    mu.di <- rep(0.001,nage)

    ## 1. Basline case
    M1 <- makeMat(mu.b=mu.b,mu.i=mu.i,mu.d=mu.d,mu.di=mu.di,sp=sp, gamma=gamma,
                  ix=ix, f.b=fert)
    svals <- survivalSens(M1$M)
    lam[1] <- Re(eigen(M1$M)$values[1])
    w[1,] <-svals$stable.age
    v[1,] <-svals$repro.value
    sens[1,] <- svals$sensitivities
    opt.sp.age[1,] <- sx.max(mu.b=mu.b,mu.i=mu.i,mu.d=mu.d,mu.di=mu.di, gamma=gamma, ix=ix)
    surv.age[1,] <- colSums(M1$U)

    #Add female risk during pregnancy
    mu.b[age.maturity:nage] <- mu.b[age.maturity:nage]*20#1.1

    ## 2. Female preg risk
    M1 <- makeMat(mu.b=mu.b,mu.i=mu.i,mu.d=mu.d,mu.di=mu.di,sp=sp, gamma=gamma,
                  ix=ix, f.b=fert)
    svals <- survivalSens(M1$M)
    lam[2] <- Re(eigen(M1$M)$values[1])
    w[2,] <-svals$stable.age
    v[2,] <-svals$repro.value
    sens[2,] <- svals$sensitivities
    opt.sp.age[2,] <- sx.max(mu.b=mu.b,mu.i=mu.i,mu.d=mu.d,mu.di=mu.di, gamma=gamma, ix=ix)
    surv.age[2,] <- colSums(M1$U)
    ## reset
     mu.b[age.maturity:nage] <- mu.b[1]


    scenario.names  <- c("baseline","+ more mortality during pregnancy")

    return(list(lam=lam,w=w,v=v, sens=sens,opt.sp.age=opt.sp.age,surv.age=surv.age,
                scenario.names=scenario.names))

}

##' Test the effect of the shape of the tradeoff linking immunopathology and disease damage
##'
##' @param gamma governs discrimination
##' @param zeta governs relationship between mu.d and mu.id,
##'                  now taken as linear, according to int-zeta*mu.d.test (the intercept set to constrain to be positive, in this example =5)
##'
##' @return nothing, just makes a picture

testShapeTradeOff <- function(gamma=4,zeta=0.8){

   # Range for test
    se.test <- seq(0.01,0.99,length=100)
    sp.test <- 1-log(1-se.test)/(-gamma)
    mu.d.test <- seq(0.01,4,length=100)

    ## pick an intercept to constrain mu.i to be positive
    int <- 4

    print("Range mu.i")
    print(range(int-zeta*mu.d.test))

    # Storage
    surv.x <- matrix(NA,length(mu.d.test),length(sp.test))

    # Baseline
    mu.b <- 1/60
    ix <- 0.5
    rho <- 0.01

    # Loop
    for (j in 1:length(sp.test)) {
        for (k in 1:length(mu.d.test)) {

            surv.x[k,j] <- sx(mu.b=mu.b,mu.i=int-zeta*mu.d.test[k],mu.d=mu.d.test[k],
                              mu.di=rho*(int-zeta*mu.d.test[k]),sp=sp.test[j], gamma=gamma, ix=ix)
          }}


    par(mfrow=c(1,1),pty="s")
    cols <- colorRampPalette(c(rgb(1,0,0,1), rgb(1,0,0,0)), alpha = TRUE)(20)
    image(mu.d.test,se.test,surv.x,col=cols,
          ylab=expression("Sensitivity, "*s[e]),xlab=expression("Hazard of infection, "*mu[d]))
    contour(mu.d.test,se.test,surv.x, add=TRUE)

}

###############################################################################################


##' Make landscape of survival across sensitivity;
##'
##' @param gamma discrimination
##' @param eta parameter governing trade-off relationship between mu.d and mu.i
##' @param do.FigS2 boolean stating whether Figure S2 should also be shown
##'
##' @return nothing, makes plots

Figure1.landscapeSens <- function(gamma=4,eta=0.8,
                                  do.FigS2=FALSE){


   # Range for test
    se.test <- seq(0.01,0.99,length=100)
    sp.test <- 1-log(1-se.test)/(-gamma)
    mu.d.test <- seq(0.01,4,length=100)

    # Storage
    surv.x.lowi <- surv.x.highi <- surv.x <- matrix(NA,length(mu.d.test),length(sp.test))

    # Baseline
    mu.b <- 1/60
    ix <- 0.5
    rho <- 0.01

    # Loop
    for (j in 1:length(sp.test)) {
        for (k in 1:length(mu.d.test)) {

            surv.x[k,j] <- sx(mu.b=mu.b,mu.i=exp(-eta*mu.d.test[k]),mu.d=mu.d.test[k],
                              mu.di=rho*exp(-eta*mu.d.test[k]),sp=sp.test[j], gamma=gamma, ix=ix)
            surv.x.lowi[k,j] <- sx(mu.b=mu.b,mu.i=exp(-eta*mu.d.test[k]),mu.d=mu.d.test[k],
                              mu.di=rho*exp(-eta*mu.d.test[k]),sp=sp.test[j], gamma=gamma, ix=0.1)
            surv.x.highi[k,j] <- sx(mu.b=mu.b,mu.i=exp(-eta*mu.d.test[k]),mu.d=mu.d.test[k],
                              mu.di=rho*exp(-eta*mu.d.test[k]),sp=sp.test[j], gamma=gamma, ix=0.9)
        }}


    par(mfrow=c(1,1),pty="s")
    cols <- colorRampPalette(c(rgb(1,0,0,1), rgb(1,0,0,0)), alpha = TRUE)(20)
    image(mu.d.test,se.test,surv.x,col=cols,
          ylab=expression("Sensitivity, "*s[e]),xlab=expression("Hazard of infection, "*mu[d]))
    contour(mu.d.test,se.test,surv.x, add=TRUE)


    ## And as a bonus, Figure S1
    if (do.FigS2) {
        par(mfrow=c(1,3),pty="s")
        cols <- colorRampPalette(c(rgb(1,0,0,1), rgb(1,0,0,0)), alpha = TRUE)(20)
        image(mu.d.test,se.test,surv.x.lowi,col=cols,
              ylab=expression("Sensitivity, "*s[e]),xlab=expression("Hazard of infection, "*mu[d]))
        contour(mu.d.test,se.test,surv.x.lowi, add=TRUE)

        image(mu.d.test,se.test,surv.x,col=cols,
              ylab=expression("Sensitivity, "*s[e]),xlab=expression("Hazard of infection, "*mu[d]))
        contour(mu.d.test,se.test,surv.x, add=TRUE)

        image(mu.d.test,se.test,surv.x.highi,col=cols,
              ylab=expression("Sensitivity, "*s[e]),xlab=expression("Hazard of infection, "*mu[d]))
        contour(mu.d.test,se.test,surv.x.highi, add=TRUE)
    }


}


##' Function to plot Figure 2
##'
##' @param none - but you can change the defaults within the function if curious
##'
##' @return nothing, but makes a plot

Figure2.scenarios <- function(){

    nage <- 40        ## this is set in the function
    age.maturity <- 10
    gamma <- 4
    sp.test <- seq(0,0.99,length=100)
    se.test <- 1-exp(-gamma*(1-sp.test))
    lam <- matrix(NA,6,length(sp.test))
    surv.age <- opt.sp.age <- w <- v <- sens <- array(dim=c(6,length(sp.test),nage))

    for (j in 1:length(sp.test)) {
        tmp <- scenarios(sp=sp.test[j],gamma=gamma, nage=nage, age.maturity=age.maturity)
        lam[,j] <- tmp$lam
        w[,j,] <- tmp$w
        v[,j,] <- tmp$v
        sens[,j,] <- tmp$sens
        opt.sp.age[,j,] <- tmp$opt.sp.age
        surv.age[,j,] <- tmp$surv.age
    }

    #find optimals
    index.opt <- opt <- rep(NA,6)
    for (k in 1:6) {
        index.opt[k] <- median(which(lam[k,]==max(lam[k,],na.rm=TRUE),arr.ind=TRUE))
        opt[k] <- sp.test[index.opt[k]]
    }
    #conver to se
    opt.se <-  1-exp(-gamma*(1-opt))

    ## plot the sensitivity etc NOT at the optimal but all at same value -> easier to compare
    to.plot <- floor(length(sp.test)/2)

    ## Single plots
    require(RColorBrewer)
    cols <- brewer.pal(7,'Set1')
    cols[6] <- cols[7]
    cols <- c("black",cols)
    ltys <- c(1,1,1,1,1,1)

    max.x <- 30

    #par(mfrow=c(2,4), bty="l",pty="m", mar=c(5,4,2,2))
    par(mfrow=c(2,4), bty="l",pty="m", mar=c(4,4,1.5,2)) ##xj
    plot(1:nage,surv.age[k,to.plot,], xlab="Age", ylab=expression("Probability of survival, "*s[x]),xlim=c(0,max.x),
         type="n", pch=19, ylim=range(c(0.6,surv.age[,to.plot,],na.rm=TRUE)))
    legend("topright",legend="A)",bty="n", cex=0.8)
    abline(v=age.maturity, col="grey")
    for (k in 1:4) { points(1:nage,surv.age[k,to.plot,], type="l", pch=19, col=cols[k],lty=ltys[k])}
    plot(1:nage,w[k,to.plot,], xlab="Age", ylab=expression("Stable age structure, "*w[x]), type="n",xlim=c(0,max.x),
         pch=19, ylim=range(w[,to.plot,],na.rm=TRUE))#, log="y")
    legend("topright",legend="B)",bty="n", cex=0.8)
    abline(v=age.maturity, col="grey")
    for (k in 1:4) { points(1:nage,w[k,to.plot,],  type="l", pch=19,col=cols[k],lty=ltys[k])}
    plot(1:nage,v[k,to.plot,], xlab="Age", ylab=expression("Reproductive value, "*v[x]), type="n", xlim=c(0,max.x),
         pch=19, ylim=range(v[,to.plot,],na.rm=TRUE))
    legend("topright",legend="C)",bty="n", cex=0.8)
    abline(v=age.maturity, col="grey")
    for (k in 1:6) { points(1:nage,v[k,to.plot,], type="l", pch=19, col=cols[k],lty=ltys[k])}
    plot(1:nage,sens[k,to.plot,], xlab="Age", ylab=expression(delta*lambda*"/"*delta*s[x]), type="n",xlim=c(0,max.x),
         pch=19, ylim=range(sens[,to.plot,],na.rm=TRUE))
    legend("topright",legend="D)",bty="n", cex=0.8)
    abline(v=age.maturity, col="grey")
    for (k in 1:6) { points(1:nage,sens[k,to.plot,],  type="l", pch=19,col=cols[k],lty=ltys[k])}

    sp.delta.lam.plot <- 61

    for (k in 2:6) {

        if (k<6) plot(se.test,lam[1,], xlab=expression("Sensitivity, "*s[e]), ylab=expression(lambda),
                      ylim=pmax(range(lam,na.rm=TRUE),1.06),
                      type="l",col=cols[1], xlim=c(0,1))
        points(opt.se[1],max(lam[1,],na.rm=TRUE),pch=19,col=cols[1])
        abline(v=opt.se[1], col=cols[1])
        #add layers
        points(se.test,lam[k,],type="l",col=cols[k],lty=ltys[k])
        abline(v=opt.se[k], col=cols[k])
        points(opt.se[k],max(lam[k,],na.rm=TRUE),pch=19,col=cols[k])

        if (k==2) legend("topright",legend="E)",bty="n", cex=0.8)
        if (k==3) legend("topright",legend="F)",bty="n", cex=0.8)
        if (k==4) legend("topright",legend="G)",bty="n", cex=0.8)
        if (k==5) legend("topright",legend="H)",bty="n", cex=0.8)

    }


}


##' Function to plot Figures S3 and S4, illustrates that with a balance of infection over age, you can end up
## with JUST changing mu.b or fert having an effect on the optimal
##'
##' @param none - but you can change the defaults within the function if curious
##'
##' @return nothing, but makes a plot

FigureS3.S4.AgeInfectionEffect <- function(){

    nage <- 40
    age.maturity <- 15
    gamma <- 4
    sp.test <- seq(0,0.99,length=100)
    se.test <- 1-exp(-gamma*(1-sp.test))

    ## storage
    lam <- matrix(NA,2,length(sp.test))
    surv.age <- opt.sp.age <- w <- v <- sens <- array(dim=c(2,length(sp.test),nage))
    ## for increased fertlity
    lam.f <- matrix(NA,2,length(sp.test))
    surv.age.f <- opt.sp.age.f <- w.f <- v.f <- sens.f <- array(dim=c(2,length(sp.test),nage))

    ##put together a range of infected
    ix <- matrix(0,20,nage)
    #for (j in 1:nrow(ix)) ix[j,] <- dbinom(1:nage,j*5,0.2)
    for (j in 1:nrow(ix)) ix[j,] <- dnorm(1:nage,j,3)
    ix <- (nage/50)*ix/rowSums(ix)
    ix <- pmin(pmax(ix,0.001),0.99)

    opt.store <-  opt.f.store <- matrix(NA,nrow(ix),2)

    ## which ones to put on the plot
    choose.plot <- c(3,15,20)

    #layout(matrix(c(1,3,5,6,2,4,5,6,7,9,11,12,8,10,11,12,13,15,17,18,14,16,17,18),6,4, byrow=TRUE))
    layout(matrix(c(1,3,4,5,6,2,3,4,5,6,7,9,10,11,12,8,9,10,11,12,13,15,16,17,18,14,15,16,17,18),6,5, byrow=TRUE))

    for (jj in 1:nrow(ix)) {

        for (j in 1:length(sp.test)) {

            ## Flat fertility
            fert <- rep(0,nage)
            fert[age.maturity:nage] <- 1

            tmp <- scenarios.ix.vary(ix=ix[jj,],sp=sp.test[j],gamma=gamma,
                                     fert=fert, nage=nage, age.maturity=age.maturity)
            lam[,j] <- tmp$lam
            w[,j,] <- tmp$w
            v[,j,] <- tmp$v
            sens[,j,] <- tmp$sens
            opt.sp.age[,j,] <- tmp$opt.sp.age
            surv.age[,j,] <- tmp$surv.age

            ## Increasing fertility
            fert <- rep(0,nage)
            fert[age.maturity:nage] <- exp(seq(1,10,length=length(age.maturity:nage)))

            tmp <- scenarios.ix.vary(ix=ix[jj,],sp=sp.test[j],gamma=gamma,
                                     fert=fert, nage=nage, age.maturity=age.maturity)
            lam.f[,j] <- tmp$lam
            w.f[,j,] <- tmp$w
            v.f[,j,] <- tmp$v
            sens.f[,j,] <- tmp$sens
            opt.sp.age.f[,j,] <- tmp$opt.sp.age
            surv.age.f[,j,] <- tmp$surv.age
        }

        #find optimals
        index.opt <- opt <- index.opt.f <- opt.f <- rep(NA,2)
        for (k in 1:2) {
            index.opt[k] <- median(which(lam[k,]==max(lam[k,],na.rm=TRUE),arr.ind=TRUE))
            opt[k] <- sp.test[index.opt[k]]
            index.opt.f[k] <- median(which(lam.f[k,]==max(lam.f[k,],na.rm=TRUE),arr.ind=TRUE))
            opt.f[k] <- sp.test[index.opt.f[k]]

            ##store as sensitivities
            opt.store[jj,k] <- 1-exp(-gamma*(1-opt[k]))
            opt.f.store[jj,k] <- 1-exp(-gamma*(1-opt.f[k]))
        }
        #conver to se
        opt.se <-  1-exp(-gamma*(1-opt))
        opt.se.f <-  1-exp(-gamma*(1-opt.f))

         ## plot the sensitivity etc NOT at the optimal but all at same value -> easier to compare
        to.plot <- floor(length(sp.test)/2)


        if (sum(jj==choose.plot)>0) {

        ## Single plots
        require(RColorBrewer)
        cols <- brewer.pal(7,'Set1')
        cols <- c("black",cols)

        max.x <- 30
        cex.lab <- 0.7
        ltys <- 3

        par(mar=c(3.2,4,1,2))
        plot(1:nage,ix[jj,], type="l",xlab="", ylab=expression("Prob. infection, "*i[x]),xlim=c(0,max.x), ylim=range(ix), cex.lab=cex.lab)

        par(mar=c(4.2,4,0,2))
        plot(1:nage,surv.age[k,to.plot,], xlab="Age", ylab=expression("Prob. surv, "*s[x]),xlim=c(0,max.x), cex.lab=cex.lab,
             type="n", pch=19, ylim=range(c(0.5,surv.age[,to.plot,],na.rm=TRUE)))
        abline(v=age.maturity, col="grey")
        for (k in 1:2) { points(1:nage,surv.age[k,to.plot,], type="l", pch=19, col=cols[k],lty=1)}
        for (k in 1:2) { points(1:nage,surv.age.f[k,to.plot,], type="l", pch=19, col=cols[k],lty=2)}

        par(mar=c(4,4,2,2))
        plot(1:nage,w[k,to.plot,], xlab="Age", ylab=expression("Stable age structure, "*w[x]), type="n",xlim=c(0,max.x), #cex.lab=cex.lab,
             pch=19, ylim=range(c(c(w[,to.plot,1:max.x]),c(w.f[,to.plot,1:max.x])),na.rm=TRUE))#, log="y")
        abline(v=age.maturity, col="grey")
        for (k in 1:2) { points(1:nage,w[k,to.plot,],  type="l", pch=19,col=cols[k],lty=1)}
        for (k in 1:2) { points(1:nage,w.f[k,to.plot,],  type="l", pch=19,col=cols[k],lty=3)}

        plot(1:nage,v[k,to.plot,], xlab="Age", ylab=expression("Reproductive value, "*v[x]), type="n", xlim=c(0,max.x), #cex.lab=cex.lab,
             pch=19, ylim=range(c(c(v[,to.plot,1:max.x]),c(v.f[,to.plot,1:max.x])),na.rm=TRUE), log="y")
        abline(v=age.maturity, col="grey")
        for (k in 1:2) { points(1:nage,v[k,to.plot,], type="l", pch=19, col=cols[k],lty=1)}
        for (k in 1:2) { points(1:nage,v.f[k,to.plot,], type="l", pch=19, col=cols[k],lty=3)}

        plot(1:nage,sens[k,to.plot,], xlab="Age", ylab=expression(delta*lambda*"/"*delta*s[x]), type="n",xlim=c(0,max.x), #cex.lab=cex.lab,
             pch=19, ylim=range(c(c(sens[,to.plot,1:max.x]),c(sens.f[,to.plot,1:max.x])),na.rm=TRUE)*c(1,1.1))
        abline(v=age.maturity, col="grey")
        for (k in 1:2) { points(1:nage,sens[k,to.plot,],  type="l", pch=19,col=cols[k],lty=1)}
        for (k in 1:2) { points(1:nage,sens.f[k,to.plot,],  type="l", pch=19,col=cols[k],lty=3)}

        sp.delta.lam.plot <- 61

        plot(se.test,lam[1,], xlab=expression("Sensitivity, "*s[e]), ylab=expression(lambda), #cex.lab=cex.lab,
             ylim=range(c(c(lam),c(lam.f)),na.rm=TRUE)*c(1,1.05), type="l",
             col=cols[1])#, xlim=c(0.01,0.99))
        points(se.test,lam.f[1,], type="l",lty=3)
        points(opt.se[1],max(lam[1,],na.rm=TRUE),pch=19,col=cols[1])
        points(opt.se.f[1],max(lam.f[1,],na.rm=TRUE),pch=19,col=cols[1])
        abline(v=opt.se[1], col=cols[1])
        abline(v=opt.se.f[1], col=cols[1], lty=3)
        #add layers
        k <- 2
        points(se.test,lam[k,],type="l",col=cols[k],lty=1)
        abline(v=opt.se[k], col=cols[k])
        points(opt.se[k],max(lam[k,],na.rm=TRUE),pch=19,col=cols[k])

        points(se.test,lam.f[k,],type="l",col=cols[k],lty=3)
        abline(v=opt.se.f[k], col=cols[k], lty=3)
        points(opt.se.f[k],max(lam.f[k,],na.rm=TRUE),pch=19,col=cols[k])

    }
    }

    par(mfrow=c(1,1),bty="l",pty="s")

    plot(opt.store[,1],xlab="Average age of infection",
         ylab=expression("Optimal sensitivity, "*s[e]), type="b",pch=19, ylim=c(0,1), cex=0.8)
    points(opt.store[,2],type="b",pch=19,col=2, cex=0.8)
    points(opt.f.store[,1],type="b",pch=15,col=1, lty=3, cex=0.8)
    points(opt.f.store[,2],type="b",pch=15,col=2, lty=3, cex=0.8)
    abline(v=age.maturity, col="grey")

    legend("bottomleft",legend=c("Baseline", "Increased mortality, childbearing years",
                      "Baseline + increased fertility over age", "Increased fertility over age + increased mortality, childbearing years"),
           lty=c(1,1,3,3),col=c(1,2,1,2),cex=0.8,pch=c(19,19,15,15), bty="n")

    return(list(opt.store=opt.store,opt.f.store=opt.f.store, ix=ix))

}
